# Supplementary material for: The Adsorption Behavior of Gas Molecules on Co/N Co–Doped Graphene
Source: Molecules. 2021 Dec 20;26(24):7700. doi: 10.3390/molecules26247700 (PMC8704436; doi:10.3390/molecules26247700)
Supplement: Supplementary file 1 [file molecules-26-07700-s001.zip]

Archive with 1 entries (1 files):
- molecules-1498056-supplementary.pdf
